# Supplementary material for: Efficacy and Mechanism of Schisandra chinensis Fructus Water Extract in Alzheimer’s Disease: Insights from Network Pharmacology and Validation in an Amyloid-β Infused Animal Model
Source: Nutrients. 2024 Oct 31;16(21):3751. doi: 10.3390/nu16213751 (PMC11547720; doi:10.3390/nu16213751)
Supplement: Supplementary file 1 [file nutrients-16-03751-s001.zip]

Archive with 1 entries (1 files):
- nutrients-3279609-supplementary.pdf
